# Supplementary material for: Evolutionary Insights from Association Rule Mining of Co-Occurring Mutations in Influenza Hemagglutinin and Neuraminidase
Source: Viruses. 2024 Sep 25;16(10):1515. doi: 10.3390/v16101515 (PMC11512220; doi:10.3390/v16101515)
Supplement: Supplementary file 1 [file viruses-16-01515-s001.zip]

Archive with 2 entries (2 files):
- viruses-3159367-2final supplementary figures.pdf
- viruses-3159367-2final supplementary tables.xlsx
