# Supplementary material for: Evolutionary Insights from Association Rule Mining of Co-Occurring Mutations in Influenza Hemagglutinin and Neuraminidase
Source: Viruses. 2024 Sep 25;16(10):1515. doi: 10.3390/v16101515 (PMC11512220; doi:10.3390/v16101515)
Supplement: Supplementary file 1 [file viruses-16-01515-s001.zip › viruses-3159367-2final supplementary tables.xlsx]

## Sheet: Table S1
Table S1. Name of strains used in this study.
strain ID	season bin
A/Alabama/UR06-0545/2007	06/07
A/Alaska/05/2007	06/07
A/Alaska/06/2007	06/07
A/California/NHRC0001/2007	06/07
A/California/UR06-0118/2007	06/07
A/California/UR06-0347/2007	06/07
A/California/UR06-0463/2007	06/07
A/California/UR06-0547/2007	06/07
A/California/UR06-0588/2007	06/07
A/Colorado/14/2007	06/07
A/Colorado/15/2007	06/07
A/Colorado/UR06-0023/2007	06/07
A/Colorado/UR06-0024/2007	06/07
A/Colorado/UR06-0206/2007	06/07
A/Colorado/UR06-0558/2007	06/07
A/Delaware/11/2007	06/07
A/Delaware/13/2007	06/07
A/Florida/01/2007	06/07
A/Florida/UR06-0150/2007	06/07
A/Florida/UR06-0597/2007	06/07
A/Georgia/06/2007	06/07
A/Georgia/07/2007	06/07
A/Hawaii/12/2007	06/07
A/Hawaii/13/2007	06/07
A/Hawaii/14/2007	06/07
A/Idaho/05/2007	06/07
A/Idaho/09/2007	06/07
A/Idaho/10/2007	06/07
A/Illinois/UR06-0036/2007	06/07
A/Illinois/UR06-0402/2007	06/07
A/Illinois/UR06-0600/2007	06/07
A/Kentucky/UR06-0044/2007	06/07
A/Kentucky/UR06-0370/2007	06/07
A/Kentucky/UR06-0571/2007	06/07
A/Managua/112.01/2007	06/07
A/Managua/14/2007	06/07
A/Managua/1507.01/2007	06/07
A/Managua/17/2007	06/07
A/Managua/18/2007	06/07
A/Managua/2/2007	06/07
A/Managua/21/2007	06/07
A/Managua/2347.01/2007	06/07
A/Managua/25/2007	06/07
A/Managua/26/2007	06/07
A/Managua/27/2007	06/07
A/Managua/28/2007	06/07
A/Managua/29/2007	06/07
A/Managua/30/2007	06/07
A/Managua/3012.01/2007	06/07
A/Managua/31/2007	06/07
A/Managua/3243.01/2007	06/07
A/Managua/34/2007	06/07
A/Managua/3616.01/2007	06/07
A/Managua/4127.01/2007	06/07
A/Managua/419.01/2007	06/07
A/Managua/4348.01/2007	06/07
A/Managua/469.01/2007	06/07
A/Managua/4902.01/2007	06/07
A/Managua/5/2007	06/07
A/Managua/68.01/2007	06/07
A/Managua/7/2007	06/07
A/Massachusetts/06/2007	06/07
A/Mexico/InDRE2362/2007	06/07
A/Mexico/NAY2090/2007	06/07
A/Michigan/07/2007	06/07
A/Michigan/10/2007	06/07
A/Minnesota/16/2007	06/07
A/Minnesota/17/2007	06/07
A/Mississippi/UR06-0197/2007	06/07
A/Montana/08/2007	06/07
A/New_Jersey/14/2007	06/07
A/New_York/1078/2007	06/07
A/New_York/1079/2007	06/07
A/New_York/1080/2007	06/07
A/New_York/1082/2007	06/07
A/New_York/1083/2007	06/07
A/New_York/1084/2007	06/07
A/New_York/1086/2007	06/07
A/New_York/1089/2007	06/07
A/New_York/1090/2007	06/07
A/New_York/1095/2007	06/07
A/New_York/1096/2007	06/07
A/New_York/1099/2007	06/07
A/New_York/1100/2007	06/07
A/New_York/1103/2007	06/07
A/New_York/UR06-0040/2007	06/07
A/New_York/UR06-0373/2007	06/07
A/New_York/UR06-0510/2007	06/07
A/New_York/UR06-0515/2007	06/07
A/New_York/UR06-0529/2007	06/07
A/Nicaragua/4130_01/2007	06/07
A/Nicaragua/4509_01/2007	06/07
A/Nicaragua/726_01/2007	06/07
A/North_Carolina/02/2007	06/07
A/Ohio/UR06-0410/2007	06/07
A/Ohio/UR06-0494/2007	06/07
A/Oregon/UR06-0202/2007	06/07
A/Oregon/UR06-0221/2007	06/07
A/Oregon/UR06-0272/2007	06/07
A/Oregon/UR06-0273/2007	06/07
A/Oregon/UR06-0289/2007	06/07
A/Oregon/UR06-0450/2007	06/07
A/Pennsylvania/04/2007	06/07
A/Pennsylvania/05/2007	06/07
A/Quebec/26-191206/2006	06/07
A/Quebec/26-281106/2006	06/07
A/Rhode_Island/03/2007	06/07
A/South_Carolina/01/2007	06/07
A/South_Dakota/01/2007	06/07
A/Texas/08/2007	06/07
A/Texas/10/2007	06/07
A/Texas/11/2007	06/07
A/Texas/12/2007	06/07
A/Texas/UR06-0358/2007	06/07
A/Texas/UR06-0418/2007	06/07
A/Texas/UR06-0480/2007	06/07
A/Vermont/01/2007	06/07
A/Vermont/05/2007	06/07
A/Vermont/UR06-0470/2007	06/07
A/Vermont/UR06-0483/2007	06/07
A/Virginia/UR06-0489/2007	06/07
A/Virginia/UR06-0605/2007	06/07
A/Washington/01/2007	06/07
A/Washington/14/2007	06/07
A/Washington/20/2007	06/07
A/Washington/UR06-0225/2007	06/07
A/Washington/UR06-0252/2007	06/07
A/Wisconsin/26/2007	06/07
A/Wisconsin/27/2007	06/07
A/Wisconsin/45/2006	06/07
A/Wyoming/04/2007	06/07
A/Alaska/04/2008	07/08
A/Arizona/09/2007	07/08
A/Arizona/10/2007	07/08
A/Arizona/12/2007	07/08
A/Arkansas/02/2008	07/08
A/Arkansas/04/2008	07/08
A/Boston/19/2008	07/08
A/Boston/2/2008	07/08
A/Boston/20/2008	07/08
A/Boston/21/2008	07/08
A/Boston/23/2008	07/08
A/Boston/29/2008	07/08
A/Boston/3/2008	07/08
A/Boston/36/2008	07/08
A/Boston/38/2008	07/08
A/Boston/39/2008	07/08
A/Boston/46/2008	07/08
A/Boston/47/2008	07/08
A/Boston/5/2008	07/08
A/Boston/50/2008	07/08
A/Boston/56/2008	07/08
A/Boston/59/2008	07/08
A/Boston/61/2008	07/08
A/Boston/62/2008	07/08
A/Boston/64/2008	07/08
A/Boston/78/2008	07/08
A/Boston/79/2008	07/08
A/Boston/88/2008	07/08
A/Boston/9/2008	07/08
A/Boston/96/2008	07/08
A/California/09/2008	07/08
A/California/30/2007	07/08
A/California/33/2007	07/08
A/California/35/2007	07/08
A/California/UR07-0017/2008	07/08
A/California/UR07-0053/2008	07/08
A/California/UR07-0063/2008	07/08
A/California/UR07-0067/2008	07/08
A/California/UR07-0076/2008	07/08
A/Florida/04/2007	07/08
A/Florida/07/2007	07/08
A/Florida/11/2007	07/08
A/Florida/UR07-0095/2008	07/08
A/Florida/UR07-0102/2008	07/08
A/Florida/UR07-0150/2008	07/08
A/Florida/UR07-0154/2008	07/08
A/Georgia/01/2008	07/08
A/Georgia/02/2008	07/08
A/Hawaii/18/2008	07/08
A/Illinois/14/2008	07/08
A/Kansas/UR07-0129/2008	07/08
A/Kansas/UR07-0136/2008	07/08
A/Kansas/UR07-0137/2008	07/08
A/Kentucky/UR07-0028/2008	07/08
A/Kentucky/UR07-0037/2008	07/08
A/Kentucky/UR07-0038/2008	07/08
A/Kentucky/UR07-0041/2008	07/08
A/Kentucky/UR07-0049/2008	07/08
A/Kentucky/UR07-0068/2008	07/08
A/Kentucky/UR07-0069/2008	07/08
A/Kentucky/UR07-0072/2008	07/08
A/Kentucky/UR07-0081/2008	07/08
A/Kentucky/UR07-0083/2008	07/08
A/Kentucky/UR07-0108/2008	07/08
A/Kentucky/UR07-0109/2008	07/08
A/Kentucky/UR07-0116/2008	07/08
A/Kentucky/UR07-0124/2008	07/08
A/Kentucky/UR07-0148/2008	07/08
A/Kentucky/UR07-0149/2008	07/08
A/Kentucky/UR07-0162/2008	07/08
A/Louisiana/01/2008	07/08
A/Massachusetts/12/2007	07/08
A/Mexico/InDRE499/2008	07/08
A/Mexico/UASLP-011/2008	07/08
A/Mexico/UASLP-012/2008	07/08
A/Michigan/01/2008	07/08
A/Minnesota/16/2008	07/08
A/Mississippi/UR07-0003/2008	07/08
A/Mississippi/UR07-0004/2008	07/08
A/Mississippi/UR07-0042/2008	07/08
A/Mississippi/UR07-0100/2008	07/08
A/Missouri/05/2008	07/08
A/Missouri/06/2007	07/08
A/Montana/05/2007	07/08
A/Nevada/05/2007	07/08
A/New_Jersey/07/2008	07/08
A/New_Jersey/19/2007	07/08
A/New_Jersey/21/2007	07/08
A/New_Mexico/02/2008	07/08
A/New_York/1128/2008	07/08
A/New_York/1129/2008	07/08
A/New_York/1131/2008	07/08
A/New_York/1135/2008	07/08
A/New_York/1141/2008	07/08
A/New_York/1142/2008	07/08
A/New_York/1145/2008	07/08
A/New_York/1148/2008	07/08
A/New_York/1151/2008	07/08
A/New_York/1152/2008	07/08
A/New_York/1154/2008	07/08
A/New_York/1155/2008	07/08
A/New_York/1156/2008	07/08
A/New_York/1157/2008	07/08
A/New_York/13/2007	07/08
A/New_York/28/2008	07/08
A/New_York/29/2008	07/08
A/New_York/UR07-0080/2008	07/08
A/New_York/UR07-0093/2008	07/08
A/New_York/UR07-0111/2008	07/08
A/New_York/UR07-0160/2008	07/08
A/North_Carolina/05/2007	07/08
A/North_Carolina/06/2007	07/08
A/Ohio/14/2008	07/08
A/Ohio/UR07-0013/2008	07/08
A/Ohio/UR07-0023/2008	07/08
A/Ohio/UR07-0035/2008	07/08
A/Ohio/UR07-0043/2008	07/08
A/Ohio/UR07-0073/2008	07/08
A/Ohio/UR07-0089/2008	07/08
A/Ohio/UR07-0105/2008	07/08
A/Ohio/UR07-0126/2008	07/08
A/Ohio/UR07-0140/2008	07/08
A/Pennsylvania/PIT06/2008	07/08
A/Pennsylvania/PIT08/2008	07/08
A/Pennsylvania/PIT20/2008	07/08
A/Pennsylvania/PIT25/2008	07/08
A/Pennsylvania/PIT37/2008	07/08
A/Pennsylvania/PIT39/2008	07/08
A/Pennsylvania/PIT42/2008	07/08
A/Pennsylvania/PIT43/2008	07/08
A/South_Dakota/01/2008	07/08
A/Tennessee/11/2007	07/08
A/Texas/01/2008	07/08
A/Texas/02/2008	07/08
A/Texas/03/2008	07/08
A/Texas/04/2008	07/08
A/Texas/12/2008	07/08
A/Texas/13/2008	07/08
A/Texas/19/2008	07/08
A/Texas/34/2007	07/08
A/Texas/36/2007	07/08
A/Texas/37/2007	07/08
A/Texas/63/2007	07/08
A/Texas/65/2007	07/08
A/Texas/66/2007	07/08
A/Texas/67/2007	07/08
A/Texas/68/2007	07/08
A/Texas/71/2007	07/08
A/Texas/72/2007	07/08
A/Texas/83/2007	07/08
A/Texas/91/2007	07/08
A/Texas/95/2007	07/08
A/Texas/AF01/2007	07/08
A/Virginia/01/2008	07/08
A/Virginia/04/2007	07/08
A/Washington/36/2007	07/08
A/Wisconsin/02/2008	07/08
A/Wisconsin/03/2008	07/08
A/Wisconsin/04/2008	07/08
A/Wisconsin/05/2008	07/08
A/Wisconsin/06/2008	07/08
A/Wisconsin/07/2008	07/08
A/Wisconsin/08/2008	07/08
A/Wisconsin/13/2008	07/08
A/Wisconsin/32/2007	07/08
A/Wisconsin/33/2007	07/08
A/Wisconsin/34/2007	07/08
A/Alabama/WRAIR1242P/2009	08/09
A/Alaska/24/2009	08/09
A/Alaska/29/2009	08/09
A/Arizona/08/2009	08/09
A/Arizona/11/2009	08/09
A/Arizona/WRAIR1562P/2009	08/09
A/Arkansas/WRAIR1251P/2009	08/09
A/Boston/16/2009	08/09
A/Boston/5/2009	08/09
A/Boston/73/2009	08/09
A/Boston/75/2009	08/09
A/Boston/97/2009	08/09
A/Boston/99/2009	08/09
A/California/08/2008	08/09
A/California/10/2008	08/09
A/California/12/2008	08/09
A/California/VRDL136/2009	08/09
A/California/VRDL143/2009	08/09
A/California/VRDL156/2009	08/09
A/California/VRDL158/2009	08/09
A/California/VRDL159/2009	08/09
A/California/VRDL160/2009	08/09
A/California/VRDL161/2009	08/09
A/California/VRDL166/2009	08/09
A/California/VRDL168/2009	08/09
A/California/VRDL169/2009	08/09
A/California/VRDL170/2009	08/09
A/California/VRDL172/2009	08/09
A/California/VRDL177/2009	08/09
A/California/VRDL178/2009	08/09
A/California/VRDL181/2009	08/09
A/California/VRDL182/2009	08/09
A/California/VRDL187/2009	08/09
A/California/VRDL188/2009	08/09
A/California/VRDL196/2009	08/09
A/California/VRDL197/2009	08/09
A/California/VRDL204/2009	08/09
A/California/VRDL205/2009	08/09
A/California/VRDL207/2009	08/09
A/California/VRDL210/2009	08/09
A/California/VRDL211/2009	08/09
A/California/VRDL212/2009	08/09
A/California/VRDL233/2009	08/09
A/California/VRDL243/2009	08/09
A/California/VRDL250/2009	08/09
A/California/VRDL253/2009	08/09
A/California/VRDL255/2009	08/09
A/California/VRDL257/2009	08/09
A/California/VRDL259/2009	08/09
A/California/VRDL262/2009	08/09
A/California/VRDL263/2009	08/09
A/California/VRDL265/2009	08/09
A/California/VRDL266/2009	08/09
A/California/VRDL278/2009	08/09
A/California/VRDL279/2009	08/09
A/California/VRDL285/2009	08/09
A/California/VRDL288/2009	08/09
A/California/VRDL291/2009	08/09
A/California/VRDL293/2009	08/09
A/California/VRDL294/2009	08/09
A/California/VRDL296/2009	08/09
A/California/VRDL302/2009	08/09
A/California/VRDL305/2009	08/09
A/California/VRDL307/2009	08/09
A/California/VRDL309/2009	08/09
A/California/VRDL313/2009	08/09
A/California/VRDL315/2009	08/09
A/California/VRDL316/2009	08/09
A/California/VRDL318/2009	08/09
A/California/VRDL319/2009	08/09
A/California/VRDL321/2009	08/09
A/California/VRDL322/2009	08/09
A/California/VRDL327/2009	08/09
A/California/VRDL330/2009	08/09
A/California/VRDL331/2009	08/09
A/California/VRDL332/2009	08/09
A/California/VRDL333/2009	08/09
A/California/VRDL334/2009	08/09
A/California/VRDL335/2009	08/09
A/California/VRDL336/2009	08/09
A/California/VRDL338/2009	08/09
A/California/VRDL339/2009	08/09
A/California/VRDL347/2009	08/09
A/California/VRDL349/2009	08/09
A/California/VRDL352/2009	08/09
A/California/VRDL354/2009	08/09
A/California/VRDL360/2009	08/09
A/California/VRDL361/2009	08/09
A/California/VRDL362/2009	08/09
A/California/VRDL373/2009	08/09
A/California/VRDL381/2009	08/09
A/California/VRDL383/2009	08/09
A/California/VRDL386/2009	08/09
A/California/VRDL387/2009	08/09
A/California/VRDL390/2009	08/09
A/California/VRDL394/2009	08/09
A/Colorado/01/2009	08/09
A/Colorado/03/2008	08/09
A/Colorado/04/2008	08/09
A/Colorado/05/2009	08/09
A/Colorado/06/2009	08/09
A/Colorado/12/2008	08/09
A/Colorado/15/2008	08/09
A/Colorado/WRAIR1246P/2009	08/09
A/Florida/01/2009	08/09
A/Florida/WRAIR1241P/2009	08/09
A/Georgia/06/2009	08/09
A/Georgia/07/2009	08/09
A/Hawaii/02/2009	08/09
A/Hawaii/05/2009	08/09
A/Hawaii/06/2009	08/09
A/Hawaii/07/2009	08/09
A/Hawaii/10/2009	08/09
A/Hawaii/14/2009	08/09
A/Hawaii/15/2009	08/09
A/Hawaii/16/2009	08/09
A/Hawaii/36/2009	08/09
A/Hawaii/47/2008	08/09
A/Idaho/04/2009	08/09
A/Idaho/17/2008	08/09
A/Indiana/02/2009	08/09
A/Indiana/10/2009	08/09
A/Iowa/03/2009	08/09
A/Kansas/04/2009	08/09
A/Kansas/07/2009	08/09
A/Kentucky/01/2008	08/09
A/Maryland/02/2009	08/09
A/Maryland/06/2009	08/09
A/Maryland/10/2008	08/09
A/Maryland/16/2009	08/09
A/Massachusetts/01/2009	08/09
A/Massachusetts/02/2009	08/09
A/Massachusetts/06/2008	08/09
A/Massachusetts/13/2008	08/09
A/Mexico/24003/2008	08/09
A/Mexico/24009/2008	08/09
A/Mexico/24011/2008	08/09
A/Mexico/24012/2008	08/09
A/Mexico/24013/2008	08/09
A/Mexico/24014/2008	08/09
A/Mexico/24025/2009	08/09
A/Mexico/JAL25206/2009	08/09
A/Mexico/JAL25216/2009	08/09
A/Mexico/JAL25565/2009	08/09
A/Michigan/22/2009	08/09
A/Michigan/23/2009	08/09
A/Minnesota/05/2009	08/09
A/Minnesota/36/2008	08/09
A/Minnesota/37/2008	08/09
A/Montana/04/2009	08/09
A/Montana/05/2009	08/09
A/Montana/16/2009	08/09
A/Nebraska/08/2008	08/09
A/Nevada/02/2008	08/09
A/Nevada/06/2009	08/09
A/Nevada/WRAIR1258P/2009	08/09
A/New_Hampshire/01/2009	08/09
A/New_Hampshire/04/2009	08/09
A/New_Jersey/WRAIR1248P/2009	08/09
A/New_Mexico/03/2009	08/09
A/New_Mexico/WRAIR1139P/2009	08/09
A/New_York/1189/2009	08/09
A/New_York/1190/2009	08/09
A/New_York/1191/2009	08/09
A/New_York/1192/2009	08/09
A/New_York/1193/2009	08/09
A/New_York/1194/2009	08/09
A/New_York/1195/2009	08/09
A/New_York/1196/2009	08/09
A/New_York/1198/2009	08/09
A/New_York/1670/2009	08/09
A/New_York/1685/2009	08/09
A/New_York/3051/2009	08/09
A/New_York/3060/2009	08/09
A/New_York/3066/2009	08/09
A/New_York/3078/2009	08/09
A/New_York/3079/2009	08/09
A/New_York/3087/2009	08/09
A/New_York/3135/2009	08/09
A/New_York/3137/2009	08/09
A/New_York/3143/2009	08/09
A/New_York/3146/2009	08/09
A/New_York/3273/2009	08/09
A/New_York/3279/2009	08/09
A/New_York/33/2008	08/09
A/New_York/3309/2009	08/09
A/New_York/3317/2009	08/09
A/New_York/3417/2009	08/09
A/New_York/3471/2009	08/09
A/New_York/3494/2009	08/09
A/New_York/3519/2009	08/09
A/New_York/3527/2009	08/09
A/New_York/3536/2009	08/09
A/New_York/3542/2009	08/09
A/New_York/3687/2009	08/09
A/New_York/3738/2009	08/09
A/New_York/3745/2009	08/09
A/New_York/3896/2009	08/09
A/New_York/3918/2009	08/09
A/New_York/3932/2009	08/09
A/New_York/4165/2009	08/09
A/New_York/4255/2009	08/09
A/New_York/67/2009	08/09
A/New_York/70/2009	08/09
A/North_Carolina/08/2008	08/09
A/North_Carolina/14/2009	08/09
A/North_Dakota/02/2008	08/09
A/Oklahoma/09/2009	08/09
A/Oregon/03/2009	08/09
A/Oregon/08/2009	08/09
A/Oregon/14/2009	08/09
A/Oregon/15/2009	08/09
A/Pennsylvania/02/2009	08/09
A/Pennsylvania/05/2009	08/09
A/Pennsylvania/24/2009	08/09
A/South_Carolina/07/2008	08/09
A/South_Carolina/14/2009	08/09
A/Texas/02/2009	08/09
A/Texas/03/2009	08/09
A/Texas/18/2009	08/09
A/Texas/39/2008	08/09
A/Texas/40/2009	08/09
A/Texas/90/2009	08/09
A/Texas/WRAIR1239P/2009	08/09
A/Texas/WRAIR1558P/2009	08/09
A/Vermont/02/2009	08/09
A/Vermont/21/2009	08/09
A/Virginia/02/2009	08/09
A/Washington/04/2009	08/09
A/Washington/05/2009	08/09
A/Washington/06/2009	08/09
A/Washington/15/2009	08/09
A/Washington/16/2009	08/09
A/Washington/19/2009	08/09
A/Wisconsin/03/2009	08/09
A/Wisconsin/05/2009	08/09
A/Wisconsin/18/2008	08/09
A/Wisconsin/23/2008	08/09
A/Wisconsin/24/2008	08/09
A/Wyoming/02/2009	08/09
A/Alaska/02/2010	09/10
A/Alaska/03/2010	09/10
A/California/10/2010	09/10
A/California/16/2010	09/10
A/California/17/2010	09/10
A/Connecticut/04/2010	09/10
A/Delaware/04/2010	09/10
A/Florida/11/2010	09/10
A/Florida/17/2010	09/10
A/Florida/26/2009	09/10
A/Hawaii/09/2010	09/10
A/Hawaii/15/2010	09/10
A/Hawaii/31/2009	09/10
A/Iowa/07/2010	09/10
A/Kansas/06/2010	09/10
A/Kentucky/21/2009	09/10
A/Managua/1155.01/2010	09/10
A/Managua/2492.04/2010	09/10
A/Managua/2867.01/2010	09/10
A/Managua/3209.01/2010	09/10
A/Managua/3408.02/2010	09/10
A/Managua/3424.01/2010	09/10
A/Managua/3704.06/2010	09/10
A/Managua/4218.02/2010	09/10
A/Managua/4456.02/2010	09/10
A/Managua/4763.03/2010	09/10
A/Managua/5871.02/2010	09/10
A/Managua/5898.02/2010	09/10
A/Managua/615.02/2010	09/10
A/Managua/80.1/2010	09/10
A/Mexico_City/WRAIR1752T/2010	09/10
A/Michigan/04/2010	09/10
A/Michigan/05/2010	09/10
A/Nebraska/21/2009	09/10
A/Nevada/03/2010	09/10
A/New_York/05/2010	09/10
A/New_York/06/2010	09/10
A/New_York/20342/2010	09/10
A/New_York/20343/2010	09/10
A/New_York/6630/2009	09/10
A/Nicaragua/5913_01/2010	09/10
A/Nicaragua/5969_01/2010	09/10
A/North_Carolina/13/2010	09/10
A/Ohio/01/2010	09/10
A/Ontario/C432471/2010	09/10
A/Ontario/U10611/2010	09/10
A/Oregon/34/2009	09/10
A/Oregon/36/2009	09/10
A/Pennsylvania/02/2010	09/10
A/Pennsylvania/05/2010	09/10
A/Pennsylvania/08/2010	09/10
A/Pennsylvania/09/2010	09/10
A/Pennsylvania/10/2010	09/10
A/Rhode_Island/01/2010	09/10
A/Santo_Domingo/WRAIR3514T/2010	09/10
A/Santo_Domingo/WRAIR3516N/2010	09/10
A/Santo_Domingo/WRAIR3516T/2010	09/10
A/South_Dakota/01/2010	09/10
A/Tennessee/15/2009	09/10
A/Tennessee/16/2009	09/10
A/Tennessee/F1026/2010	09/10
A/Texas/04/2010	09/10
A/Texas/05/2010	09/10
A/Texas/06/2010	09/10
A/Texas/16/2010	09/10
A/Vermont/22/2009	09/10
A/Virginia/03/2010	09/10
A/Wisconsin/07/2010	09/10
A/Wyoming/04/2010	09/10
A/Alabama/01/2011	10/11
A/Alabama/03/2011	10/11
A/Alabama/07/2010	10/11
A/Alabama/08/2010	10/11
A/Alabama/10/2010	10/11
A/Alabama/13/2010	10/11
A/Alaska/04/2010	10/11
A/Alaska/05/2010	10/11
A/Alaska/10/2011	10/11
A/Alaska/13/2011	10/11
A/Alaska/16/2011	10/11
A/Arizona/03/2011	10/11
A/Arizona/11/2010	10/11
A/Arizona/13/2010	10/11
A/Arkansas/02/2011	10/11
A/Arkansas/03/2010	10/11
A/Bethesda/NIH12/2011	10/11
A/Boston/DOA02/2011	10/11
A/Boston/DOA04/2011	10/11
A/Boston/DOA06/2011	10/11
A/Boston/DOA07/2011	10/11
A/Boston/DOA09/2011	10/11
A/Boston/DOA10/2011	10/11
A/Boston/DOA13/2011	10/11
A/Boston/DOA16/2011	10/11
A/Boston/DOA18/2011	10/11
A/Boston/DOA20/2011	10/11
A/Boston/DOA24/2011	10/11
A/Boston/DOA27/2011	10/11
A/Boston/DOA29/2011	10/11
A/Boston/DOA38/2011	10/11
A/Boston/DOA41/2011	10/11
A/Boston/DOA42/2011	10/11
A/Boston/DOA47/2011	10/11
A/Boston/DOA51/2011	10/11
A/Boston/DOA52/2011	10/11
A/Boston/DOA54/2011	10/11
A/Boston/DOA55/2011	10/11
A/Boston/DOA57/2011	10/11
A/Boston/DOA60/2011	10/11
A/Boston/DOA61/2011	10/11
A/Boston/DOA64/2011	10/11
A/Boston/DOA69/2011	10/11
A/Boston/DOA71/2011	10/11
A/Boston/DOA75/2011	10/11
A/Boston/DOA77/2011	10/11
A/Boston/DOA78/2011	10/11
A/Boston/DOA79/2011	10/11
A/Boston/DOA80/2011	10/11
A/Boston/DOA85/2011	10/11
A/Boston/DOA86/2011	10/11
A/Boston/DOA87/2011	10/11
A/California/03/2011	10/11
A/California/16/2011	10/11
A/California/18/2010	10/11
A/California/18/2011	10/11
A/California/19/2010	10/11
A/California/22/2011	10/11
A/California/23/2011	10/11
A/California/25/2010	10/11
A/California/28/2010	10/11
A/California/34/2010	10/11
A/California/NHRC0004/2011	10/11
A/Colorado/01/2011	10/11
A/Colorado/03/2011	10/11
A/Colorado/06/2011	10/11
A/Colorado/09/2010	10/11
A/Connecticut/02/2011	10/11
A/Connecticut/03/2011	10/11
A/Connecticut/05/2010	10/11
A/Connecticut/05/2011	10/11
A/Connecticut/07/2011	10/11
A/Delaware/01/2011	10/11
A/Delaware/02/2011	10/11
A/Delaware/03/2011	10/11
A/Delaware/05/2011	10/11
A/Delaware/06/2010	10/11
A/Delaware/09/2011	10/11
A/Delaware/10/2010	10/11
A/Delaware/10/2011	10/11
A/District_Of_Columbia/01/2010	10/11
A/District_Of_Columbia/02/2010	10/11
A/District_Of_Columbia/02/2011	10/11
A/District_Of_Columbia/03/2011	10/11
A/District_of_Columbia/WRAIR0300/2010	10/11
A/District_of_Columbia/WRAIR0301/2010	10/11
A/District_of_Columbia/WRAIR1753P/2010	10/11
A/Florida/07/2011	10/11
A/Florida/09/2011	10/11
A/Florida/10/2011	10/11
A/Florida/11/2011	10/11
A/Florida/18/2010	10/11
A/Florida/19/2010	10/11
A/Florida/20/2010	10/11
A/Florida/21/2010	10/11
A/Florida/21/2011	10/11
A/Florida/24/2011	10/11
A/Florida/25/2011	10/11
A/Florida/43/2010	10/11
A/Florida/46/2010	10/11
A/Georgia/03/2011	10/11
A/Georgia/05/2011	10/11
A/Georgia/08/2011	10/11
A/Georgia/15/2010	10/11
A/Georgia/16/2010	10/11
A/Georgia/17/2010	10/11
A/Georgia/19/2010	10/11
A/Georgia/24/2010	10/11
A/Hawaii/02/2011	10/11
A/Hawaii/04/2011	10/11
A/Hawaii/18/2010	10/11
A/Hawaii/21/2010	10/11
A/Hawaii/22/2010	10/11
A/Idaho/01/2010	10/11
A/Idaho/01/2011	10/11
A/Idaho/02/2011	10/11
A/Idaho/03/2011	10/11
A/Idaho/05/2011	10/11
A/Idaho/06/2011	10/11
A/Illinois/01/2010	10/11
A/Illinois/01/2011	10/11
A/Illinois/03/2011	10/11
A/Illinois/04/2011	10/11
A/Illinois/05/2010	10/11
A/Indiana/01/2011	10/11
A/Indiana/03/2011	10/11
A/Indiana/06/2011	10/11
A/Indiana/07/2010	10/11
A/Indiana/08/2010	10/11
A/Iowa/02/2011	10/11
A/Iowa/03/2011	10/11
A/Iowa/06/2011	10/11
A/Iowa/11/2010	10/11
A/Iowa/12/2010	10/11
A/Iowa/19/2010	10/11
A/Kansas/01/2011	10/11
A/Kansas/03/2011	10/11
A/Kansas/04/2011	10/11
A/Kansas/05/2011	10/11
A/Kansas/08/2011	10/11
A/Kansas/09/2010	10/11
A/Kansas/10/2010	10/11
A/Kentucky/02/2011	10/11
A/Kentucky/03/2011	10/11
A/Kentucky/12/2010	10/11
A/Kentucky/15/2010	10/11
A/Louisiana/01/2011	10/11
A/Louisiana/02/2011	10/11
A/Louisiana/04/2010	10/11
A/Louisiana/04/2011	10/11
A/Louisiana/06/2010	10/11
A/Louisiana/06/2011	10/11
A/Maine/02/2010	10/11
A/Maine/02/2011	10/11
A/Maine/05/2011	10/11
A/Managua/38-11/2011	10/11
A/Managua/58-11/2011	10/11
A/Maryland/01/2011	10/11
A/Maryland/07/2010	10/11
A/Maryland/08/2010	10/11
A/Maryland/09/2011	10/11
A/Maryland/10/2011	10/11
A/Maryland/17/2011	10/11
A/Massachusetts/02/2011	10/11
A/Massachusetts/03/2011	10/11
A/Massachusetts/04/2010	10/11
A/Massachusetts/05/2011	10/11
A/Massachusetts/06/2010	10/11
A/Massachusetts/07/2011	10/11
A/Massachusetts/08/2011	10/11
A/Mexico_City/1514A00904139N_CP2/2010	10/11
A/Mexico_City/WRAIR3571N/2010	10/11
A/Mexico_City/WRAIR3579N/2010	10/11
A/Mexico_City/WRAIR3579T/2010	10/11
A/Mexico_City/WRAIR3580T/2010	10/11
A/Mexico_City/WRAIR4139N/2010	10/11
A/Michigan/01/2011	10/11
A/Michigan/04/2011	10/11
A/Michigan/05/2011	10/11
A/Michigan/06/2011	10/11
A/Minnesota/04/2011	10/11
A/Minnesota/05/2011	10/11
A/Minnesota/06/2011	10/11
A/Minnesota/07/2011	10/11
A/Minnesota/08/2011	10/11
A/Minnesota/09/2011	10/11
A/Minnesota/10/2010	10/11
A/Minnesota/10/2011	10/11
A/Minnesota/12/2010	10/11
A/Minnesota/12/2011	10/11
A/Minnesota/13/2010	10/11
A/Minnesota/16/2010	10/11
A/Minnesota/17/2010	10/11
A/Minnesota/18/2010	10/11
A/Minnesota/19/2010	10/11
A/Mississippi/01/2011	10/11
A/Mississippi/03/2011	10/11
A/Mississippi/05/2010	10/11
A/Mississippi/05/2011	10/11
A/Mississippi/06/2011	10/11
A/Mississippi/08/2011	10/11
A/Missouri/02/2011	10/11
A/Missouri/04/2011	10/11
A/Missouri/05/2011	10/11
A/Montana/02/2011	10/11
A/Montana/04/2010	10/11
A/Montana/04/2011	10/11
A/Montana/05/2010	10/11
A/Montana/05/2011	10/11
A/Montana/08/2010	10/11
A/Nebraska/02/2011	10/11
A/Nebraska/05/2011	10/11
A/Nebraska/08/2011	10/11
A/Nebraska/09/2011	10/11
A/Nebraska/11/2011	10/11
A/Nebraska/12/2011	10/11
A/Nevada/04/2010	10/11
A/Nevada/04/2011	10/11
A/Nevada/06/2011	10/11
A/Nevada/07/2011	10/11
A/Nevada/08/2011	10/11
A/New_Hampshire/01/2011	10/11
A/New_Hampshire/02/2011	10/11
A/New_Hampshire/04/2010	10/11
A/New_Hampshire/04/2011	10/11
A/New_Hampshire/05/2011	10/11
A/New_Hampshire/06/2011	10/11
A/New_Hampshire/07/2011	10/11
A/New_Jersey/01/2011	10/11
A/New_Jersey/02/2011	10/11
A/New_Jersey/03/2010	10/11
A/New_Jersey/04/2010	10/11
A/New_Jersey/04/2011	10/11
A/New_Mexico/03/2011	10/11
A/New_Mexico/05/2010	10/11
A/New_Mexico/09/2011	10/11
A/New_Mexico/11/2011	10/11
A/New_York/05/2011	10/11
A/New_York/06/2011	10/11
A/New_York/07/2010	10/11
A/New_York/08/2011	10/11
A/New_York/13/2010	10/11
A/New_York/WC-LVD-10-001/2010	10/11
A/New_York/WC-LVD-10-002/2010	10/11
A/New_York/WC-LVD-10-004/2010	10/11
A/New_York/WC-LVD-10-006/2010	10/11
A/New_York/WC-LVD-10-007/2010	10/11
A/New_York/WC-LVD-10-009/2010	10/11
A/New_York/WC-LVD-10-010/2010	10/11
A/New_York/WC-LVD-11-001/2011	10/11
A/New_York/WC-LVD-11-003/2011	10/11
A/New_York/WC-LVD-11-004/2011	10/11
A/New_York/WC-LVD-11-005/2011	10/11
A/New_York/WC-LVD-11-006/2011	10/11
A/New_York/WC-LVD-11-007/2011	10/11
A/New_York/WC-LVD-11-008/2011	10/11
A/New_York/WC-LVD-11-009/2011	10/11
A/New_York/WC-LVD-11-010/2011	10/11
A/New_York/WC-LVD-11-013/2011	10/11
A/New_York/WC-LVD-11-014/2011	10/11
A/New_York/WC-LVD-11-015/2011	10/11
A/New_York/WC-LVD-11-016/2011	10/11
A/North_Carolina/01/2011	10/11
A/North_Carolina/17/2010	10/11
A/North_Dakota/02/2010	10/11
A/North_Dakota/04/2011	10/11
A/Ohio/01/2011	10/11
A/Ohio/03/2010	10/11
A/Ohio/03/2011	10/11
A/Oklahoma/02/2010	10/11
A/Oklahoma/02/2011	10/11
A/Oklahoma/03/2010	10/11
A/Oklahoma/04/2010	10/11
A/Ontario/C37332/2011	10/11
A/Ontario/C526567/2010	10/11
A/Ontario/C543493/2010	10/11
A/Ontario/C575478/2010	10/11
A/Ontario/C575591/2010	10/11
A/Ontario/C5828/2011	10/11
A/Ontario/C610464/2010	10/11
A/Ontario/C627683/2010	10/11
A/Ontario/C687409/2010	10/11
A/Ontario/C698767/2010	10/11
A/Ontario/C720525/2010	10/11
A/Ontario/C728447/2010	10/11
A/Ontario/C76206/2011	10/11
A/Ontario/C835942/2010	10/11
A/Ontario/C835943/2010	10/11
A/Ontario/C835944/2010	10/11
A/Ontario/K4022160/2010	10/11
A/Ontario/K4023106/2010	10/11
A/Ontario/P21548/2010	10/11
A/Ontario/R3296/2011	10/11
A/Oregon/03/2010	10/11
A/Oregon/05/2011	10/11
A/Oregon/06/2010	10/11
A/Pennsylvania/03/2011	10/11
A/Pennsylvania/05/2011	10/11
A/Pennsylvania/06/2011	10/11
A/Pennsylvania/11/2010	10/11
A/Pennsylvania/12/2010	10/11
A/Pennsylvania/12/2011	10/11
A/Pennsylvania/22/2010	10/11
A/Rhode_Island/03/2011	10/11
A/Rhode_Island/04/2011	10/11
A/Rhode_Island/05/2011	10/11
A/Rhode_Island/06/2011	10/11
A/Rhode_Island/07/2011	10/11
A/South_Carolina/04/2010	10/11
A/South_Carolina/06/2010	10/11
A/South_Carolina/11/2010	10/11
A/South_Dakota/02/2010	10/11
A/South_Dakota/02/2011	10/11
A/Tennessee/03/2010	10/11
A/Tennessee/03/2011	10/11
A/Tennessee/F2018A/2011	10/11
A/Tennessee/F2019/2011	10/11
A/Tennessee/F2031A/2011	10/11
A/Tennessee/F2034/2011	10/11
A/Tennessee/F2054A/2011	10/11
A/Tennessee/F2065B/2011	10/11
A/Tennessee/F2079B/2011	10/11
A/Tennessee/F2084c83/2011	10/11
A/Texas/03/2011	10/11
A/Texas/05/2011	10/11
A/Texas/06/2011	10/11
A/Texas/12/2010	10/11
A/Texas/21/2010	10/11
A/Texas/23/2010	10/11
A/Texas/24/2010	10/11
A/Texas/26/2010	10/11
A/Texas/NHRC0001/2011	10/11
A/Utah/01/2011	10/11
A/Utah/06/2010	10/11
A/Utah/08/2010	10/11
A/Utah/09/2011	10/11
A/Utah/11/2011	10/11
A/Utah/12/2010	10/11
A/Vermont/01/2011	10/11
A/Vermont/02/2010	10/11
A/Vermont/02/2011	10/11
A/Vermont/03/2010	10/11
A/Vermont/03/2011	10/11
A/Vermont/05/2011	10/11
A/Vermont/06/2011	10/11
A/Vermont/07/2011	10/11
A/Vermont/08/2011	10/11
A/Vermont/09/2011	10/11
A/Vermont/10/2011	10/11
A/Vermont/11/2011	10/11
A/Vermont/12/2011	10/11
A/Vermont/13/2011	10/11
A/Vermont/14/2011	10/11
A/Virginia/03/2011	10/11
A/Virginia/05/2011	10/11
A/Virginia/06/2011	10/11
A/Washington/02/2010	10/11
A/Washington/04/2010	10/11
A/Washington/06/2011	10/11
A/Washington/10/2011	10/11
A/Washington/12/2011	10/11
A/West_Virginia/03/2011	10/11
A/West_Virginia/04/2011	10/11
A/West_Virginia/05/2011	10/11
A/Wisconsin/01/2011	10/11
A/Wisconsin/09/2011	10/11
A/Wisconsin/10/2011	10/11
A/Wisconsin/11/2010	10/11
A/Wisconsin/12/2011	10/11
A/Wisconsin/13/2010	10/11
A/Wisconsin/13/2011	10/11
A/Wisconsin/14/2010	10/11
A/Wisconsin/15/2010	10/11
A/Wisconsin/19/2011	10/11
A/Wisconsin/21/2011	10/11
A/Wisconsin/22/2011	10/11
A/Wisconsin/23/2010	10/11
A/Wisconsin/31/2010	10/11
A/Wyoming/04/2011	10/11
A/Wyoming/06/2010	10/11
A/Wyoming/08/2010	10/11
A/Wyoming/08/2011	10/11
A/Alabama/02/2012	11/12
A/Alabama/04/2011	11/12
A/Alabama/05/2012	11/12
A/Alabama/07/2012	11/12
A/Alabama/08/2012	11/12
A/Alaska/02/2012	11/12
A/Alaska/03/2012	11/12
A/Alaska/16/2012	11/12
A/Alaska/21/2011	11/12
A/Alaska/21/2012	11/12
A/Alaska/21usafsam/2012	11/12
A/Alaska/27/2012	11/12
A/Arizona/06/2011	11/12
A/Arizona/07/2012	11/12
A/Arizona/M10/2012	11/12
A/Arizona/M11/2012	11/12
A/Arizona/M12/2012	11/12
A/Arizona/M14/2012	11/12
A/Arizona/M18/2012	11/12
A/Arkansas/04/2011	11/12
A/Arkansas/05/2011	11/12
A/Boston/DOA2-162/2012	11/12
A/Boston/DOA94/2012	11/12
A/California/01/2012	11/12
A/California/07/2012	11/12
A/California/17/2012	11/12
A/California/18/2012	11/12
A/California/22/2012	11/12
A/California/24/2012	11/12
A/California/30/2011	11/12
A/California/31/2012	11/12
A/California/33/2011	11/12
A/California/34/2011	11/12
A/California/35/2011	11/12
A/California/35/2012	11/12
A/California/41/2012	11/12
A/California/BRD11503N/2012	11/12
A/Colorado/05/2012	11/12
A/Colorado/07/2011	11/12
A/Colorado/11/2012	11/12
A/Colorado/16/2012	11/12
A/Colorado/17/2012	11/12
A/Colorado/28/2011	11/12
A/Colorado/44/2012	11/12
A/Connecticut/02/2012	11/12
A/Delaware/04/2012	11/12
A/Delaware/07/2012	11/12
A/Delaware/11/2011	11/12
A/Delaware/13/2011	11/12
A/Florida/02/2012	11/12
A/Florida/05/2012	11/12
A/Florida/07/2012	11/12
A/Florida/12/2012	11/12
A/Florida/14/2012	11/12
A/Florida/29/2011	11/12
A/Florida/30/2012	11/12
A/Florida/31/2012	11/12
A/Florida/40/2012	11/12
A/Florida/42/2011	11/12
A/Florida/68/2012	11/12
A/Georgia/01/2012	11/12
A/Georgia/04/2012	11/12
A/Georgia/05/2012	11/12
A/Georgia/09/2011	11/12
A/Hawaii/01/2012	11/12
A/Hawaii/02/2012	11/12
A/Hawaii/09/2011	11/12
A/Hawaii/13/2012	11/12
A/Hawaii/16/2012	11/12
A/Hawaii/21/2012	11/12
A/Hawaii/23/2012	11/12
A/Hawaii/27/2012	11/12
A/Idaho/02/2012	11/12
A/Idaho/06/2012	11/12
A/Idaho/10/2012	11/12
A/Idaho/11/2012	11/12
A/Idaho/20/2012	11/12
A/Idaho/22/2012	11/12
A/Illinois/02/2012	11/12
A/Illinois/12/2012	11/12
A/Illinois/19/2012	11/12
A/Illinois/34/2012	11/12
A/Indiana/03/2012	11/12
A/Indiana/04/2012	11/12
A/Indiana/05/2012	11/12
A/Indiana/09/2011	11/12
A/Indiana/11/2011	11/12
A/Indiana/158/2012	11/12
A/Iowa/01/2012	11/12
A/Iowa/06/2012	11/12
A/Iowa/07/2012	11/12
A/Iowa/10/2011	11/12
A/Iowa/10/2012	11/12
A/Iowa/11/2011	11/12
A/Kansas/01/2012	11/12
A/Kansas/03/2012	11/12
A/Kansas/05/2012	11/12
A/Kansas/11/2011	11/12
A/Kentucky/04/2012	11/12
A/Kentucky/05/2011	11/12
A/Kentucky/05/2012	11/12
A/Kentucky/06/2012	11/12
A/Kentucky/12/2012	11/12
A/Kentucky/14/2012	11/12
A/Louisiana/02/2012	11/12
A/Louisiana/08/2012	11/12
A/Maine/02/2012	11/12
A/Maine/05/2012	11/12
A/Maine/07/2012	11/12
A/Maryland/02/2012	11/12
A/Maryland/14/2012	11/12
A/Maryland/15/2012	11/12
A/Maryland/18/2012	11/12
A/Maryland/21/2011	11/12
A/Maryland/29/2012	11/12
A/Maryland/30/2012	11/12
A/Massachusetts/02/2012	11/12
A/Massachusetts/03/2012	11/12
A/Massachusetts/04/2012	11/12
A/Massachusetts/06/2012	11/12
A/Massachusetts/11/2011	11/12
A/Mexico/VER40/2011	11/12
A/Mexico/VER59/2011	11/12
A/Mexico/VER60/2011	11/12
A/Michigan/02/2012	11/12
A/Michigan/03/2012	11/12
A/Michigan/04/2012	11/12
A/Michigan/07/2011	11/12
A/Michigan/07/2012	11/12
A/Michigan/10/2011	11/12
A/Michigan/22/2012	11/12
A/Minnesota/02/2012	11/12
A/Minnesota/04/2012	11/12
A/Minnesota/05/2012	11/12
A/Minnesota/09/2012	11/12
A/Minnesota/10/2012	11/12
A/Minnesota/18/2011	11/12
A/Minnesota/20/2011	11/12
A/Minnesota/22/2011	11/12
A/Minnesota/25/2011	11/12
A/Mississippi/05/2012	11/12
A/Mississippi/06/2012	11/12
A/Mississippi/09/2011	11/12
A/Missouri/02/2012	11/12
A/Missouri/06/2012	11/12
A/Missouri/08/2012	11/12
A/Montana/01/2012	11/12
A/Montana/06/2012	11/12
A/Montana/07/2012	11/12
A/Montana/08/2012	11/12
A/Nebraska/01/2012	11/12
A/Nebraska/07/2012	11/12
A/Nebraska/08/2012	11/12
A/Nebraska/09/2012	11/12
A/Nebraska/14/2011	11/12
A/Nebraska/20/2012	11/12
A/Nebraska/32/2012	11/12
A/Nevada/01/2012	11/12
A/Nevada/08/2012	11/12
A/Nevada/09/2012	11/12
A/Nevada/10/2012	11/12
A/Nevada/11/2011	11/12
A/Nevada/12/2012	11/12
A/Nevada/13/2012	11/12
A/Nevada/14/2012	11/12
A/Nevada/15/2012	11/12
A/Nevada/16/2012	11/12
A/Nevada/18/2012	11/12
A/Nevada/19/2012	11/12
A/Nevada/20/2012	11/12
A/Nevada/25/2012	11/12
A/New_Hampshire/04/2012	11/12
A/New_Hampshire/05/2012	11/12
A/New_Hampshire/10/2012	11/12
A/New_Jersey/01/2012	11/12
A/New_Jersey/08/2011	11/12
A/New_Mexico/02/2012	11/12
A/New_Mexico/04/2012	11/12
A/New_Mexico/06/2012	11/12
A/New_Mexico/07/2012	11/12
A/New_Mexico/09/2012	11/12
A/New_Mexico/11/2012	11/12
A/New_Mexico/12/2011	11/12
A/New_York/01/2012	11/12
A/New_York/02/2012	11/12
A/New_York/04/2012	11/12
A/New_York/07/2012	11/12
A/New_York/14/2011	11/12
A/New_York/15/2012	11/12
A/New_York/16/2012	11/12
A/New_York/20/2011	11/12
A/New_York/28/2012	11/12
A/New_York/WC-LVD-11-036/2011	11/12
A/New_York/WC-LVD-12-001/2012	11/12
A/New_York/WC-LVD-12-002/2012	11/12
A/New_York/WC-LVD-12-003/2012	11/12
A/New_York/WC-LVD-12-004/2012	11/12
A/New_York/WC-LVD-12-005/2012	11/12
A/New_York/WC-LVD-12-006/2012	11/12
A/New_York/WC-LVD-12-007/2012	11/12
A/New_York/WC-LVD-12-008/2012	11/12
A/New_York/WC-LVD-12-009/2012	11/12
A/New_York/WC-LVD-12-011/2012	11/12
A/New_York/WC-LVD-12-012/2012	11/12
A/New_York/WC-LVD-12-016/2012	11/12
A/New_York/WC-LVD-12-017/2012	11/12
A/New_York/WC-LVD-12-018/2012	11/12
A/New_York/WC-LVD-12-019/2012	11/12
A/New_York/WC-LVD-12-020/2012	11/12
A/New_York/WC-LVD-12-021/2012	11/12
A/New_York/WC-LVD-12-023/2012	11/12
A/New_York/WC-LVD-12-024/2012	11/12
A/Nicaragua/AGA2-25/2011	11/12
A/Nicaragua/AGA2-32/2011	11/12
A/Nicaragua/AGA2-48/2011	11/12
A/Nicaragua/AGA2-67/2011	11/12
A/Nicaragua/AGA2-72/2012	11/12
A/Nicaragua/AGA2-76/2012	11/12
A/Nicaragua/AGA2-81/2012	11/12
A/Nicaragua/AGA2-85/2012	11/12
A/North_Carolina/10/2011	11/12
A/North_Carolina/11/2011	11/12
A/North_Carolina/13/2012	11/12
A/North_Carolina/19/2012	11/12
A/North_Carolina/21/2012	11/12
A/North_Carolina/23/2012	11/12
A/North_Carolina/24usafsam/2012	11/12
A/North_Dakota/04/2012	11/12
A/Ohio/01/2012	11/12
A/Ohio/02/2012	11/12
A/Ohio/03/2012	11/12
A/Ohio/05/2011	11/12
A/Ohio/07/2012	11/12
A/Ohio/73/2012	11/12
A/Ohio/76/2012	11/12
A/Oklahoma/02/2012	11/12
A/Oklahoma/31/2012	11/12
A/Oregon/01/2012	11/12
A/Oregon/03/2012	11/12
A/Oregon/04/2012	11/12
A/Oregon/05/2012	11/12
A/Oregon/06/2011	11/12
A/Oregon/07/2011	11/12
A/Oregon/07/2012	11/12
A/Oregon/12/2011	11/12
A/Pennsylvania/04/2012	11/12
A/Pennsylvania/05/2012	11/12
A/Pennsylvania/07/2012	11/12
A/Pennsylvania/09/2012	11/12
A/Pennsylvania/13/2011	11/12
A/Pennsylvania/15/2011	11/12
A/Pennsylvania/16/2012	11/12
A/Pennsylvania/17/2011	11/12
A/Pennsylvania/18/2012	11/12
A/Rhode_Island/03/2012	11/12
A/Rhode_Island/05/2012	11/12
A/Rhode_Island/06/2012	11/12
A/Rhode_Island/07/2012	11/12
A/San_Diego/BRD11439/2011	11/12
A/San_Diego/FDX11070/2011	11/12
A/South_Carolina/01/2012	11/12
A/South_Carolina/03/2012	11/12
A/South_Carolina/07/2012	11/12
A/South_Carolina/08/2011	11/12
A/South_Carolina/09/2012	11/12
A/South_Carolina/14/2012	11/12
A/South_Dakota/02/2012	11/12
A/South_Dakota/03/2011	11/12
A/Tegucigalpa/FHT00191/2011	11/12
A/Tennessee/01/2012	11/12
A/Tennessee/07/2012	11/12
A/Tennessee/08/2012	11/12
A/Texas/06/2012	11/12
A/Texas/10/2012	11/12
A/Texas/12/2011	11/12
A/Texas/20/2012	11/12
A/Texas/28/2012	11/12
A/Texas/52/2012	11/12
A/Texas/53/2012	11/12
A/Utah/04/2012	11/12
A/Utah/12/2011	11/12
A/Utah/12/2012	11/12
A/Utah/14/2011	11/12
A/Utah/17/2012	11/12
A/Utah/23/2012	11/12
A/Vermont/01/2012	11/12
A/Vermont/04/2012	11/12
A/Vermont/06/2012	11/12
A/Vermont/07/2012	11/12
A/Vermont/14/2012	11/12
A/Vermont/15/2011	11/12
A/Virginia/01/2012	11/12
A/Virginia/02/2012	11/12
A/Virginia/03/2012	11/12
A/Virginia/04/2012	11/12
A/Virginia/05/2012	11/12
A/Virginia/08/2012	11/12
A/Virginia/09/2012	11/12
A/Virginia/10/2012	11/12
A/Virginia/12/2012	11/12
A/Washington/01/2012	11/12
A/Washington/10/2012	11/12
A/Washington/11/2012	11/12
A/Washington/12/2012	11/12
A/Washington/13/2012	11/12
A/Washington/17/2012	11/12
A/Washington/18/2011	11/12
A/Washington/20/2012	11/12
A/Washington/21/2012	11/12
A/Washington/23/2012	11/12
A/Washington/29/2012	11/12
A/Washington/33/2012	11/12
A/Washington/43/2012	11/12
A/West_Virginia/03/2012	11/12
A/West_Virginia/17/2012	11/12
A/Wisconsin/01/2012	11/12
A/Wisconsin/07/2012	11/12
A/Wisconsin/08/2012	11/12
A/Wisconsin/10/2012	11/12
A/Wisconsin/12/2012	11/12
A/Wisconsin/13/2012	11/12
A/Wisconsin/20/2012	11/12
A/Wisconsin/25/2012	11/12
A/Wisconsin/27/2011	11/12
A/Wyoming/01/2012	11/12
A/Wyoming/03/2012	11/12
A/Wyoming/07/2012	11/12
A/Wyoming/08/2012	11/12
A/Wyoming/10/2012	11/12
A/Wyoming/11/2012	11/12
A/Alabama/07/2013	12/13
A/Alabama/17/2012	12/13
A/Alabama/18/2012	12/13
A/Alabama/24/2012	12/13
A/Alabama/35/2012	12/13
A/Alaska/01/2013	12/13
A/Alaska/02/2013	12/13
A/Alaska/04/2013	12/13
A/Alaska/05/2013	12/13
A/Alaska/06/2013	12/13
A/Alaska/22/2012	12/13
A/Alaska/23/2012	12/13
A/Alaska/24/2012	12/13
A/Alaska/31/2012	12/13
A/Arizona/11/2012	12/13
A/Arkansas/05/2012	12/13
A/Arkansas/06/2013	12/13
A/Arkansas/07/2013	12/13
A/Arkansas/13/2013	12/13
A/Boston/DOA2-095/2012	12/13
A/Boston/DOA2-101/2012	12/13
A/Boston/DOA2-103/2012	12/13
A/Boston/DOA2-104/2012	12/13
A/Boston/DOA2-105/2012	12/13
A/Boston/DOA2-107/2012	12/13
A/Boston/DOA2-110/2012	12/13
A/Boston/DOA2-112/2012	12/13
A/Boston/DOA2-113/2012	12/13
A/Boston/DOA2-114/2012	12/13
A/Boston/DOA2-116/2012	12/13
A/Boston/DOA2-121/2012	12/13
A/Boston/DOA2-122/2012	12/13
A/Boston/DOA2-128/2012	12/13
A/Boston/DOA2-130/2012	12/13
A/Boston/DOA2-131/2012	12/13
A/Boston/DOA2-132/2012	12/13
A/Boston/DOA2-133/2012	12/13
A/Boston/DOA2-142/2012	12/13
A/Boston/DOA2-143/2012	12/13
A/Boston/DOA2-145/2013	12/13
A/Boston/DOA2-146/2013	12/13
A/Boston/DOA2-147/2012	12/13
A/Boston/DOA2-148/2013	12/13
A/Boston/DOA2-150/2013	12/13
A/Boston/DOA2-153/2013	12/13
A/Boston/DOA2-154/2013	12/13
A/Boston/DOA2-155/2012	12/13
A/Boston/DOA2-156/2013	12/13
A/Boston/DOA2-161/2013	12/13
A/Boston/DOA2-163/2013	12/13
A/Boston/DOA2-166/2013	12/13
A/Boston/DOA2-170/2013	12/13
A/Boston/DOA2-172/2013	12/13
A/Boston/DOA2-174/2013	12/13
A/Boston/DOA2-176/2013	12/13
A/Boston/DOA2-182/2013	12/13
A/Boston/DOA2-185/2013	12/13
A/Boston/DOA2-187/2013	12/13
A/Boston/DOA2-193/2013	12/13
A/Boston/DOA2-194/2013	12/13
A/Boston/DOA2-212/2013	12/13
A/Boston/DOA2-213/2013	12/13
A/Boston/DOA2-214/2013	12/13
A/Boston/DOA2-217/2013	12/13
A/Boston/DOA2-222/2012	12/13
A/Boston/DOA2-224/2013	12/13
A/Boston/DOA2-229/2013	12/13
A/Boston/DOA2-233/2013	12/13
A/Boston/DOA2-238/2013	12/13
A/Boston/DOA2-240/2013	12/13
A/Boston/DOA2-242/2013	12/13
A/Boston/DOA2-243/2013	12/13
A/Boston/DOA2-246/2013	12/13
A/Boston/YGA_00004/2012	12/13
A/Boston/YGA_00014/2012	12/13
A/Boston/YGA_00015/2012	12/13
A/Boston/YGA_00019/2012	12/13
A/Boston/YGA_00020/2012	12/13
A/Boston/YGA_00026/2013	12/13
A/Boston/YGA_00028/2013	12/13
A/Boston/YGA_00030/2013	12/13
A/Boston/YGA_00031/2013	12/13
A/Boston/YGA_00038/2013	12/13
A/Boston/YGA_00040/2013	12/13
A/Boston/YGA_00041/2013	12/13
A/Boston/YGA_00045/2013	12/13
A/Boston/YGA_00046/2013	12/13
A/Boston/YGA_00049/2013	12/13
A/Boston/YGA_00050/2013	12/13
A/Boston/YGA_00053/2013	12/13
A/Boston/YGA_00054/2013	12/13
A/Boston/YGA_00055/2013	12/13
A/Boston/YGA_00056/2013	12/13
A/Boston/YGA_00061/2013	12/13
A/Boston/YGA_00064/2013	12/13
A/Boston/YGA_00066/2013	12/13
A/Boston/YGA_00067/2013	12/13
A/Boston/YGA_00079/2013	12/13
A/Boston/YGA_00080/2013	12/13
A/Boston/YGA_00081/2013	12/13
A/Boston/YGA_00084/2013	12/13
A/Boston/YGA_00088/2013	12/13
A/Boston/YGA_00091/2013	12/13
A/Boston/YGA_00092/2013	12/13
A/Boston/YGA_00093/2012	12/13
A/Boston/YGA_00097/2013	12/13
A/Boston/YGA_00098/2013	12/13
A/Boston/YGA_00099/2013	12/13
A/Boston/YGA_01006/2012	12/13
A/Boston/YGA_01008/2012	12/13
A/Boston/YGA_01011/2012	12/13
A/Boston/YGA_01012/2012	12/13
A/Boston/YGA_01013/2012	12/13
A/Boston/YGA_01015/2012	12/13
A/Boston/YGA_01020/2012	12/13
A/Boston/YGA_01022/2012	12/13
A/Boston/YGA_01025/2012	12/13
A/Boston/YGA_01028/2012	12/13
A/Boston/YGA_01029/2012	12/13
A/Boston/YGA_01030/2012	12/13
A/Boston/YGA_01035/2012	12/13
A/Boston/YGA_01038/2012	12/13
A/Boston/YGA_01046/2012	12/13
A/Boston/YGA_01048/2012	12/13
A/Boston/YGA_01049/2012	12/13
A/Boston/YGA_01051/2012	12/13
A/Boston/YGA_01053/2012	12/13
A/Boston/YGA_01054/2012	12/13
A/Boston/YGA_01056/2012	12/13
A/Boston/YGA_01062/2012	12/13
A/Boston/YGA_01064/2012	12/13
A/Boston/YGA_01065/2012	12/13
A/Boston/YGA_01066/2012	12/13
A/Boston/YGA_01067/2012	12/13
A/Boston/YGA_01070/2012	12/13
A/Boston/YGA_01073/2012	12/13
A/Boston/YGA_01075/2012	12/13
A/Boston/YGA_01086/2012	12/13
A/Boston/YGA_01088/2012	12/13
A/Boston/YGA_01092/2012	12/13
A/Boston/YGA_01095/2012	12/13
A/Boston/YGA_01100/2012	12/13
A/Boston/YGA_01101/2012	12/13
A/Boston/YGA_01109/2012	12/13
A/Boston/YGA_01111/2013	12/13
A/Boston/YGA_01112/2013	12/13
A/Boston/YGA_01114/2013	12/13
A/Boston/YGA_01118/2013	12/13
A/Boston/YGA_01122/2013	12/13
A/Boston/YGA_01124/2013	12/13
A/Boston/YGA_01126/2013	12/13
A/Boston/YGA_01130/2013	12/13
A/Boston/YGA_01133/2013	12/13
A/Boston/YGA_01134/2013	12/13
A/Boston/YGA_01139/2013	12/13
A/Boston/YGA_01140/2013	12/13
A/Boston/YGA_01141/2013	12/13
A/Boston/YGA_01143/2013	12/13
A/Boston/YGA_01146/2013	12/13
A/Boston/YGA_01148/2013	12/13
A/Boston/YGA_01150/2013	12/13
A/Boston/YGA_01151/2013	12/13
A/Boston/YGA_01154/2013	12/13
A/Boston/YGA_01156/2013	12/13
A/Boston/YGA_01157/2013	12/13
A/Boston/YGA_01159/2013	12/13
A/Boston/YGA_01161/2013	12/13
A/Boston/YGA_01163/2013	12/13
A/Boston/YGA_01169/2013	12/13
A/Boston/YGA_01171/2013	12/13
A/Boston/YGA_01175/2013	12/13
A/Boston/YGA_01176/2013	12/13
A/Boston/YGA_01183/2013	12/13
A/Boston/YGA_01191/2013	12/13
A/Boston/YGA_01197/2013	12/13
A/Boston/YGA_01203/2013	12/13
A/Boston/YGA_01206/2013	12/13
A/Boston/YGA_01207/2013	12/13
A/Boston/YGA_01212/2013	12/13
A/Boston/YGA_01216/2013	12/13
A/Boston/YGA_02001/2012	12/13
A/Boston/YGA_02015/2012	12/13
A/Boston/YGA_02018/2013	12/13
A/Boston/YGA_02019/2013	12/13
A/Boston/YGA_02021/2013	12/13
A/Boston/YGA_02023/2013	12/13
A/Boston/YGA_02025/2013	12/13
A/Boston/YGA_02032/2013	12/13
A/Boston/YGA_02033/2013	12/13
A/Boston/YGA_02034/2013	12/13
A/Boston/YGA_02035/2013	12/13
A/Boston/YGA_02039/2013	12/13
A/Boston/YGA_02040/2013	12/13
A/Boston/YGA_02041/2013	12/13
A/Boston/YGA_02042/2013	12/13
A/Boston/YGA_02043/2013	12/13
A/Boston/YGA_02045/2013	12/13
A/Boston/YGA_02053/2013	12/13
A/Boston/YGA_02055/2013	12/13
A/Boston/YGA_02058/2013	12/13
A/California/04/2013	12/13
A/California/10/2013	12/13
A/California/11/2013	12/13
A/California/12/2013	12/13
A/California/13/2013	12/13
A/California/15/2013	12/13
A/California/16/2013	12/13
A/California/18/2013	12/13
A/California/22/2013	12/13
A/California/46/2012	12/13
A/California/49/2012	12/13
A/California/55/2012	12/13
A/California/NHRC382595/2012	12/13
A/California/NHRC384259/2013	12/13
A/Chicago/YGA_04002/2012	12/13
A/Chicago/YGA_04007/2012	12/13
A/Chicago/YGA_04008/2012	12/13
A/Chicago/YGA_04009/2012	12/13
A/Chicago/YGA_04020/2012	12/13
A/Chicago/YGA_04036/2012	12/13
A/Chicago/YGA_04046/2012	12/13
A/Chicago/YGA_04047/2012	12/13
A/Chicago/YGA_04048/2012	12/13
A/Chicago/YGA_04064/2012	12/13
A/Chicago/YGA_04090/2012	12/13
A/Chicago/YGA_04092/2012	12/13
A/Chicago/YGA_04094/2012	12/13
A/Chicago/YGA_04097/2012	12/13
A/Chicago/YGA_04105/2012	12/13
A/Chicago/YGA_04107/2012	12/13
A/Chicago/YGA_04110/2012	12/13
A/Chicago/YGA_04111/2012	12/13
A/Chicago/YGA_04114/2012	12/13
A/Chicago/YGA_04118/2012	12/13
A/Chicago/YGA_04124/2012	12/13
A/Chicago/YGA_04126/2012	12/13
A/Chicago/YGA_04129/2013	12/13
A/Chicago/YGA_04133/2013	12/13
A/Chicago/YGA_04134/2013	12/13
A/Chicago/YGA_04135/2013	12/13
A/Chicago/YGA_04149/2013	12/13
A/Chicago/YGA_04183/2013	12/13
A/Chicago/YGA_04188/2013	12/13
A/Chicago/YGA_04193/2013	12/13
A/Chicago/YGA_04200/2013	12/13
A/Colorado/18/2012	12/13
A/Colorado/20/2012	12/13
A/Colorado/21/2012	12/13
A/Connecticut/13/2012	12/13
A/Connecticut/Flu006/2012	12/13
A/Connecticut/Flu007/2012	12/13
A/Connecticut/Flu014/2012	12/13
A/Connecticut/Flu018/2012	12/13
A/Connecticut/Flu026/2012	12/13
A/Connecticut/Flu027/2012	12/13
A/Connecticut/Flu033/2012	12/13
A/Connecticut/Flu034/2012	12/13
A/Connecticut/Flu038/2012	12/13
A/Connecticut/Flu042/2012	12/13
A/Connecticut/Flu051/2012	12/13
A/Connecticut/Flu055/2012	12/13
A/Connecticut/Flu056/2012	12/13
A/Connecticut/Flu066/2012	12/13
A/Connecticut/Flu072/2012	12/13
A/Connecticut/Flu085/2012	12/13
A/Connecticut/Flu086/2012	12/13
A/Connecticut/Flu090/2013	12/13
A/Connecticut/Flu099/2013	12/13
A/Connecticut/Flu105/2013	12/13
A/Connecticut/Flu117/2013	12/13
A/Connecticut/Flu139/2013	12/13
A/Connecticut/Flu140/2013	12/13
A/Connecticut/Flu141/2013	12/13
A/Connecticut/Flu147/2013	12/13
A/Connecticut/Flu159/2013	12/13
A/Connecticut/Flu169/2013	12/13
A/Delaware/06/2013	12/13
A/Delaware/07/2013	12/13
A/Delaware/08/2013	12/13
A/Delaware/23/2012	12/13
A/District_Of_Columbia/01/2012	12/13
A/District_Of_Columbia/01/2013	12/13
A/District_Of_Columbia/02/2012	12/13
A/Florida/01/2013	12/13
A/Florida/08/2013	12/13
A/Florida/09/2013	12/13
A/Florida/12/2013	12/13
A/Florida/21/2013	12/13
A/Florida/39/2012	12/13
A/Georgia/03/2013	12/13
A/Georgia/15/2012	12/13
A/Georgia/16/2012	12/13
A/Georgia/22/2012	12/13
A/Georgia/3058/2012	12/13
A/Hawaii/02/2013	12/13
A/Hawaii/24/2012	12/13
A/Hawaii/25/2012	12/13
A/Hawaii/26/2012	12/13
A/Hawaii/29/2012	12/13
A/Hawaii/30/2012	12/13
A/Hawaii/45/2012	12/13
A/Houston/JMM_101/2013	12/13
A/Houston/JMM_102/2013	12/13
A/Houston/JMM_104/2013	12/13
A/Houston/JMM_105/2013	12/13
A/Houston/JMM_106/2013	12/13
A/Houston/JMM_109/2013	12/13
A/Houston/JMM_111/2013	12/13
A/Houston/JMM_112/2013	12/13
A/Houston/JMM_117/2013	12/13
A/Houston/JMM_120/2013	12/13
A/Houston/JMM_125/2013	12/13
A/Houston/JMM_126/2013	12/13
A/Houston/JMM_128/2013	12/13
A/Houston/JMM_129/2013	12/13
A/Houston/JMM_133/2013	12/13
A/Houston/JMM_136/2013	12/13
A/Houston/JMM_137/2013	12/13
A/Houston/JMM_142/2013	12/13
A/Houston/JMM_144/2013	12/13
A/Houston/JMM_146/2013	12/13
A/Houston/JMM_147/2013	12/13
A/Houston/JMM_149/2013	12/13
A/Houston/JMM_150/2013	12/13
A/Houston/JMM_154/2013	12/13
A/Houston/JMM_157/2013	12/13
A/Houston/JMM_161/2013	12/13
A/Houston/JMM_162/2013	12/13
A/Houston/JMM_164/2013	12/13
A/Houston/JMM_166/2013	12/13
A/Houston/JMM_167/2013	12/13
A/Houston/JMM_169/2013	12/13
A/Houston/JMM_170/2013	12/13
A/Houston/JMM_172/2013	12/13
A/Houston/JMM_174/2013	12/13
A/Houston/JMM_175/2013	12/13
A/Houston/JMM_176/2013	12/13
A/Houston/JMM_178/2013	12/13
A/Houston/JMM_179/2013	12/13
A/Houston/JMM_63/2012	12/13
A/Houston/JMM_66/2012	12/13
A/Houston/JMM_67/2012	12/13
A/Houston/JMM_68/2012	12/13
A/Houston/JMM_69/2012	12/13
A/Houston/JMM_70/2012	12/13
A/Houston/JMM_72/2012	12/13
A/Houston/JMM_73/2012	12/13
A/Houston/JMM_77/2012	12/13
A/Houston/JMM_79/2012	12/13
A/Houston/JMM_80/2012	12/13
A/Houston/JMM_85/2012	12/13
A/Houston/JMM_88/2012	12/13
A/Houston/JMM_89/2012	12/13
A/Houston/JMM_90/2012	12/13
A/Houston/JMM_91/2012	12/13
A/Houston/JMM_94/2012	12/13
A/Houston/JMM_95/2012	12/13
A/Houston/JMM_99/2012	12/13
A/Idaho/01/2013	12/13
A/Idaho/02/2013	12/13
A/Idaho/03/2013	12/13
A/Idaho/24/2012	12/13
A/Idaho/37/2012	12/13
A/Idaho/38/2012	12/13
A/Illinois/01/2013	12/13
A/Illinois/15/2012	12/13
A/Illinois/NHRC383545/2012	12/13
A/Indiana/01/2013	12/13
A/Indiana/161/2012	12/13
A/Indiana/162/2012	12/13
A/Indiana/164/2012	12/13
A/Iowa/01/2013	12/13
A/Iowa/02/2013	12/13
A/Iowa/13/2012	12/13
A/Iowa/14/2012	12/13
A/Iowa/15/2012	12/13
A/Iowa/22/2012	12/13
A/Kansas/02/2013	12/13
A/Kansas/04/2013	12/13
A/Kansas/11/2012	12/13
A/Kansas/14/2012	12/13
A/Kansas/16/2012	12/13
A/Kentucky/03/2013	12/13
A/Kentucky/16/2012	12/13
A/Kentucky/17/2012	12/13
A/Kentucky/18/2012	12/13
A/Kentucky/24/2012	12/13
A/Louisiana/01/2013	12/13
A/Louisiana/02/2013	12/13
A/Louisiana/04/2013	12/13
A/Louisiana/09/2012	12/13
A/Louisiana/11/2012	12/13
A/Louisiana/16/2012	12/13
A/Maine/08/2012	12/13
A/Maine/11/2012	12/13
A/Maryland/01/2013	12/13
A/Maryland/03/2013	12/13
A/Maryland/05/2013	12/13
A/Maryland/06/2013	12/13
A/Maryland/108_3/2013	12/13
A/Maryland/124_7/2013	12/13
A/Maryland/131_10D/2013	12/13
A/Maryland/136_8/2013	12/13
A/Maryland/138_3/2013	12/13
A/Maryland/153_7/2013	12/13
A/Maryland/188_1/2013	12/13
A/Maryland/22_1/2012	12/13
A/Maryland/242_1/2013	12/13
A/Maryland/242_5D/2013	12/13
A/Maryland/31_13D/2012	12/13
A/Maryland/32/2012	12/13
A/Maryland/33/2012	12/13
A/Maryland/43/2012	12/13
A/Maryland/48_5D/2013	12/13
A/Maryland/51_5D/2013	12/13
A/Maryland/62_1/2013	12/13
A/Maryland/62_5D/2013	12/13
A/Maryland/66_7/2013	12/13
A/Maryland/68_10D/2013	12/13
A/Maryland/79_1/2013	12/13
A/Maryland/84_2/2013	12/13
A/Maryland/88_1/2013	12/13
A/Maryland/90_5D/2013	12/13
A/Maryland/92_5D/2013	12/13
A/Massachusetts/04/2013	12/13
A/Massachusetts/07/2012	12/13
A/Massachusetts/07/2013	12/13
A/Massachusetts/11/2013	12/13
A/Massachusetts/12/2013	12/13
A/Massachusetts/13/2013	12/13
A/Massachusetts/15/2012	12/13
A/Mexico_City/1514A00905321T/2013	12/13
A/Mexico_City/1514A00905324N/2013	12/13
A/Michigan/01/2013	12/13
A/Michigan/02/2013	12/13
A/Michigan/03/2013	12/13
A/Michigan/25/2012	12/13
A/Minnesota/01/2013	12/13
A/Minnesota/04/2013	12/13
A/Minnesota/05/2013	12/13
A/Minnesota/17/2012	12/13
A/Mississippi/12/2012	12/13
A/Mississippi/13/2012	12/13
A/Missouri/02/2013	12/13
A/Missouri/04/2013	12/13
A/Missouri/05/2013	12/13
A/Missouri/13/2012	12/13
A/Montana/03/2013	12/13
A/Montana/10/2012	12/13
A/Montana/13/2012	12/13
A/Montana/14/2012	12/13
A/Nebraska/02/2013	12/13
A/Nebraska/03/2013	12/13
A/Nebraska/04/2013	12/13
A/Nebraska/06/2013	12/13
A/Nevada/02/2013	12/13
A/Nevada/03/2013	12/13
A/Nevada/04/2013	12/13
A/Nevada/05/2013	12/13
A/Nevada/26/2012	12/13
A/Nevada/27/2012	12/13
A/Nevada/28/2012	12/13
A/New_Hampshire/03/2013	12/13
A/New_Hampshire/16/2012	12/13
A/New_Jersey/03/2013	12/13
A/New_Jersey/04/2012	12/13
A/New_Jersey/05/2013	12/13
A/New_Jersey/08/2012	12/13
A/New_Mexico/03/2013	12/13
A/New_Mexico/04/2013	12/13
A/New_Mexico/05/2013	12/13
A/New_Mexico/06/2013	12/13
A/New_Mexico/08/2013	12/13
A/New_Mexico/09/2013	12/13
A/New_Mexico/11/2013	12/13
A/New_Mexico/23/2012	12/13
A/New_Mexico/24/2012	12/13
A/New_York/03/2013	12/13
A/New_York/04/2013	12/13
A/New_York/05/2013	12/13
A/New_York/35/2012	12/13
A/New_York/38/2012	12/13
A/New_York/39/2012	12/13
A/New_York/40/2012	12/13
A/New_York/47/2012	12/13
A/New_York/61/2012	12/13
A/New_York/WC-LVD-12-051/2012	12/13
A/New_York/WC-LVD-12-055/2012	12/13
A/New_York/WC-LVD-12-057/2012	12/13
A/New_York/WC-LVD-12-058/2012	12/13
A/New_York/WC-LVD-12-059/2012	12/13
A/New_York/WC-LVD-12-060/2012	12/13
A/New_York/WC-LVD-12-064/2012	12/13
A/New_York/WC-LVD-12-065/2012	12/13
A/New_York/WC-LVD-12-068/2012	12/13
A/New_York/WC-LVD-12-069/2012	12/13
A/New_York/WC-LVD-12-070/2012	12/13
A/New_York/WC-LVD-12-072/2012	12/13
A/New_York/WC-LVD-12-073/2012	12/13
A/New_York/WC-LVD-12-077/2012	12/13
A/New_York/WC-LVD-12-081/2012	12/13
A/New_York/WC-LVD-12-086/2012	12/13
A/New_York/WC-LVD-12-087/2012	12/13
A/New_York/WC-LVD-13-031/2013	12/13
A/New_York/WC-LVD-13-033/2013	12/13
A/New_York/WC-LVD-13-034/2013	12/13
A/New_York/WC-LVD-13-037/2013	12/13
A/Nicaragua/30072_01_TR1/2013	12/13
A/Nicaragua/30184_01_TR2/2013	12/13
A/Nicaragua/3360_03/2013	12/13
A/Nicaragua/4430_02/2013	12/13
A/Nicaragua/5465_01_TR3/2013	12/13
A/Nicaragua/5605_09/2013	12/13
A/Nicaragua/5754_07/2013	12/13
A/Nicaragua/6162_03/2013	12/13
A/Nicaragua/6163_03/2013	12/13
A/Nicaragua/6228_04/2013	12/13
A/Nicaragua/6249_03/2013	12/13
A/Nicaragua/6414_07/2013	12/13
A/Nicaragua/6426_03/2013	12/13
A/Nicaragua/6464_25/2013	12/13
A/Nicaragua/6496_12/2013	12/13
A/Nicaragua/6676_09/2013	12/13
A/Nicaragua/6840_02/2013	12/13
A/Nicaragua/6854_05/2013	12/13
A/Nicaragua/6889_07/2013	12/13
A/Nicaragua/6898_05/2013	12/13
A/Nicaragua/6962_04/2013	12/13
A/Nicaragua/6965_03/2013	12/13
A/Nicaragua/6971_03/2013	12/13
A/Nicaragua/7228_01/2013	12/13
A/Nicaragua/7457_02/2013	12/13
A/Nicaragua/7482_04/2013	12/13
A/Nicaragua/7525_05/2013	12/13
A/Nicaragua/7541_02/2013	12/13
A/Nicaragua/7545_01_TR3/2013	12/13
A/Nicaragua/7607_03/2013	12/13
A/Nicaragua/7628_01/2013	12/13
A/Nicaragua/7637_03/2013	12/13
A/Nicaragua/7693_01_TR3/2013	12/13
A/Nicaragua/7699_01/2013	12/13
A/Nicaragua/AGA2-04/2012	12/13
A/Nicaragua/AGA2-07/2012	12/13
A/Nicaragua/AGA2-100/2012	12/13
A/Nicaragua/AGA2-102/2012	12/13
A/Nicaragua/AGA2-107/2012	12/13
A/Nicaragua/AGA2-108/2012	12/13
A/Nicaragua/AGA2-109/2012	12/13
A/Nicaragua/AGA2-114/2013	12/13
A/Nicaragua/AGA2-12/2012	12/13
A/Nicaragua/AGA2-14/2012	12/13
A/Nicaragua/AGA2-20/2012	12/13
A/Nicaragua/AGA2-90/2012	12/13
A/Nicaragua/AGA2-91/2012	12/13
A/Nicaragua/AGA2-94/2012	12/13
A/North_Carolina/01/2013	12/13
A/North_Carolina/02/2013	12/13
A/North_Carolina/05/2013	12/13
A/North_Carolina/06/2013	12/13
A/North_Carolina/24/2012	12/13
A/North_Carolina/28/2012	12/13
A/North_Dakota/01/2013	12/13
A/North_Dakota/02/2013	12/13
A/North_Dakota/05/2012	12/13
A/North_Dakota/07/2012	12/13
A/North_Dakota/08/2012	12/13
A/Ohio/01/2013	12/13
A/Ohio/92/2012	12/13
A/Ohio/97/2012	12/13
A/Oklahoma/03/2013	12/13
A/Oklahoma/04/2012	12/13
A/Oklahoma/05/2012	12/13
A/Oklahoma/05/2013	12/13
A/Oklahoma/06/2013	12/13
A/Oklahoma/08/2013	12/13
A/Oklahoma/3059/2012	12/13
A/Oklahoma/NHRC375600/2012	12/13
A/Oregon/01/2013	12/13
A/Oregon/11/2012	12/13
A/Oregon/12/2012	12/13
A/Oregon/15/2012	12/13
A/Pennsylvania/03/2013	12/13
A/Pennsylvania/20/2012	12/13
A/Pennsylvania/21/2012	12/13
A/Quebec/8118/2013	12/13
A/Rhode_Island/09/2012	12/13
A/Santa_Clara/YGA_03003/2013	12/13
A/Santa_Clara/YGA_03004/2013	12/13
A/Santa_Clara/YGA_03005/2013	12/13
A/Santa_Clara/YGA_03006/2013	12/13
A/Santa_Clara/YGA_03007/2013	12/13
A/Santa_Clara/YGA_03008/2013	12/13
A/Santa_Clara/YGA_03009/2013	12/13
A/Santa_Clara/YGA_03012/2013	12/13
A/Santa_Clara/YGA_03013/2013	12/13
A/Santa_Clara/YGA_03014/2013	12/13
A/Santa_Clara/YGA_03015/2013	12/13
A/Santa_Clara/YGA_03017/2013	12/13
A/Santa_Clara/YGA_03018/2013	12/13
A/Santa_Clara/YGA_03019/2013	12/13
A/Santa_Clara/YGA_03023/2013	12/13
A/Santa_Clara/YGA_03025/2013	12/13
A/Santa_Clara/YGA_03026/2013	12/13
A/Santa_Clara/YGA_03028/2013	12/13
A/Santa_Clara/YGA_03029/2012	12/13
A/Santa_Clara/YGA_03032/2013	12/13
A/Santa_Clara/YGA_03034/2013	12/13
A/Santa_Clara/YGA_03035/2013	12/13
A/Santa_Clara/YGA_03037/2013	12/13
A/Santa_Clara/YGA_03038/2013	12/13
A/Santa_Clara/YGA_03044/2013	12/13
A/Santa_Clara/YGA_03045/2013	12/13
A/Santa_Clara/YGA_03047/2013	12/13
A/Santa_Clara/YGA_03050/2013	12/13
A/Santa_Clara/YGA_03054/2013	12/13
A/Santa_Clara/YGA_03056/2013	12/13
A/Santa_Clara/YGA_03057/2012	12/13
A/Santa_Clara/YGA_03059/2013	12/13
A/Santa_Clara/YGA_03061/2013	12/13
A/Santa_Clara/YGA_03062/2012	12/13
A/Santa_Clara/YGA_03063/2013	12/13
A/Santa_Clara/YGA_03066/2013	12/13
A/Santa_Clara/YGA_03067/2012	12/13
A/Santa_Clara/YGA_03069/2013	12/13
A/Santa_Clara/YGA_03072/2013	12/13
A/Santa_Clara/YGA_03073/2013	12/13
A/Santa_Clara/YGA_03076/2013	12/13
A/Santa_Clara/YGA_03080/2013	12/13
A/South_Carolina/16/2012	12/13
A/South_Carolina/22/2012	12/13
A/South_Carolina/24/2012	12/13
A/South_Carolina/NHRC382368/2012	12/13
A/South_Dakota/01/2013	12/13
A/South_Dakota/12/2012	12/13
A/South_Dakota/14/2012	12/13
A/South_Dakota/15/2012	12/13
A/South_Dakota/16/2012	12/13
A/Tennessee/02/2013	12/13
A/Tennessee/10/2012	12/13
A/Texas/01/2013	12/13
A/Texas/09/2013	12/13
A/Texas/11/2013	12/13
A/Texas/111/2012	12/13
A/Texas/115/2012	12/13
A/Texas/116/2012	12/13
A/Texas/117/2012	12/13
A/Texas/14/2013	12/13
A/Texas/19/2013	12/13
A/Texas/20/2013	12/13
A/Texas/22/2013	12/13
A/Texas/23/2013	12/13
A/Texas/24/2013	12/13
A/Texas/28/2013	12/13
A/Texas/29/2013	12/13
A/Texas/81/2012	12/13
A/Texas/82/2012	12/13
A/Texas/83/2012	12/13
A/Texas/91/2012	12/13
A/Texas/JMM_10/2012	12/13
A/Texas/JMM_14/2012	12/13
A/Texas/JMM_16/2012	12/13
A/Texas/JMM_19/2012	12/13
A/Texas/JMM_2/2012	12/13
A/Texas/JMM_22/2012	12/13
A/Texas/JMM_23/2012	12/13
A/Texas/JMM_24/2012	12/13
A/Texas/JMM_25/2012	12/13
A/Texas/JMM_27/2012	12/13
A/Texas/JMM_3/2012	12/13
A/Texas/JMM_30/2012	12/13
A/Texas/JMM_35/2012	12/13
A/Texas/JMM_36/2012	12/13
A/Texas/JMM_37/2012	12/13
A/Texas/JMM_38/2012	12/13
A/Texas/JMM_43/2012	12/13
A/Texas/JMM_45/2012	12/13
A/Texas/JMM_46/2012	12/13
A/Texas/JMM_47/2012	12/13
A/Texas/JMM_48/2012	12/13
[truncated: 4,917 more rows]

## Sheet: Table S2
Table S2. Description and formula of metrics used to evaluate the association rules generated in this study.

## Sheet: Table S3
Table S3. Summary of the 64 co-occurring mutation clusters in H3N2. Orange cells represent clusters with N-glycoslyated sites.
Flu_season	mutations	mutation_support	ha_position	na_position
06_07-07_08	na_I215V ha_I377R ha_K189Q	0.484 0.464 0.448	377 189	215
06_07-07_08	ha_K99N na_P45S ha_K189N ha_V545I ha_L173S ha_L19F	0.22 0.22 0.212 0.22 0.28 0.236	99 189 545 173 19	45
06_07-07_08	na_G21C ha_L478M	0.076 0.076	478	21
06_07-07_08	ha_K189E na_N402D	0.148 0.076	189	402
07_08-08_09	ha_N328S na_V317L	0.056 0.056	328	317
07_08-08_09	na_I215V na_T26I ha_I377R ha_K189Q	0.332 0.176 0.336 0.164	377 189	215 26
07_08-08_09	ha_N160K ha_N205K ha_V229A ha_K174N ha_E78K	0.22 0.26 0.088 0.252 0.228	160 205 229 174 78
08_09-09_10	ha_S61N na_N43Y	0.052 0.052	61	43
08_09-09_10	na_R60K na_M24I ha_D454H	0.068 0.092 0.068	454	60 24
08_09-09_10	ha_N328S ha_K484T na_E41K ha_D505N	0.412 0.312 0.244 0.304	328 484 505	41
08_09-09_10	ha_N205K ha_K174N	0.588 0.524	205 174
08_09-09_10	ha_S215A ha_Y110H ha_E296A ha_D69N ha_I246V	0.096 0.164 0.184 0.18 0.184	215 110 296 69 246
08_09-09_10	ha_K108R ha_T64A	0.144 0.136	108 64
08_09-09_11	na_S315R ha_N24D	0.06 0.06	24	315
08_09-09_12	na_K210R ha_N328S	0.136 0.08	328	210
08_09-09_13	ha_M156I na_S9T	0.112 0.06	156	9
08_09-09_14	na_V412I ha_A546V	0.08 0.072	546	412
08_09-09_15	na_D463N na_I30V na_E221D	0.124 0.12 0.18		463 30 221
08_09-09_16	na_K369T na_I464L na_S367N	0.752 0.424 0.752		369 464 367
08_09-09_17	na_K369T na_I464L na_S367N	0.056 0.076 0.056		369 464 367
08_09-09_18	na_I464L na_P386H	0.38 0.348		464 386
08_09-09_19	na_F23L na_R210K	0.052 0.128		23 210
08_09-09_20	na_I380V na_T267K	0.916 0.888		380 267
08_09-09_21	na_S247T na_S245N	0.26 0.296		247 245
08_09-09_22	na_S247T na_S245N	0.608 0.564		247 245
08_09-09_23	na_D463N na_G93D	0.052 0.052		463 93
08_09-09_24	na_L140I na_V149A	0.18 0.104		140 149
08_09-09_25	na_P386S na_I176M	0.588 0.552		386 176
08_09-09_26	na_D339N na_N329S	0.376 0.628		339 329
08_09-09_27	na_S315R na_E344K	0.064 0.104		315 344
09_10-10_11	ha_K108R na_R400K ha_V363M ha_T64A ha_N328S ha_Q73H	0.136 0.152 0.156 0.136 0.092 0.112	108 363 64 328 73	400
09_10-10_11	ha_D69N ha_Y110H ha_I246V ha_E296A	0.508 0.516 0.496 0.472	69 110 246 296
10_11-11_12	ha_N161S ha_D503N ha_N328S na_L81P na_N402D ha_V239I ha_A214S	0.22 0.212 0.12 0.336 0.524 0.228 0.224	161 503 328 239 214	81 402
10_11-11_12	ha_D69N ha_Y110H ha_I246V ha_E296A	0.084 0.08 0.088 0.08	69 110 246 296
11_12-12_13	ha_T64I ha_Q49R na_D93G ha_N294K ha_S61N	0.576 0.652 0.628 0.684 0.572	64 49 294 61	93
11_12-12_13	ha_R158G ha_T144A	0.356 0.344	158 144
12_13-13_14	ha_F175Y na_E221D na_P79S ha_Q327H ha_D69N ha_K176T ha_N160S na_I392T	0.144 0.512 0.052 0.184 0.06 0.132 0.184 0.348	175 327 69 176 160	221 79 392
12_13-13_14	na_Y155F ha_V363M na_S315G ha_L173S	0.288 0.208 0.276 0.156	363 173	155 315
12_13-13_14	ha_I230T na_R400G na_I469T	0.068 0.052 0.052	230	400 469
12_13-13_14	ha_K342R ha_F175S ha_A154S	0.152 0.144 0.164	342 175 154
12_13-13_14	ha_R158G ha_T144A	0.324 0.332	158 144
13_14-14_15	ha_L19I ha_N241D ha_Q327H ha_K176T ha_N160S	0.092 0.128 0.116 0.152 0.116	19 241 327 176 160
13_14-14_15	ha_Q213R ha_R158K	0.18 0.168	213 158
14_15-15_16	ha_R277Q ha_Q213K na_S335G	0.136 0.18 0.236	277 213	335
14_15-15_16	ha_G500E na_P468H ha_I422V na_D339N ha_N187K	0.256 0.404 0.264 0.244 0.268	500 422 187	468 339
14_15-15_16	ha_Q213R ha_R158K	0.096 0.132	213 158
15_16-16_17	na_N161S na_P468L ha_S160K na_G93D	0.088 0.056 0.092 0.084	160	161 468 93
15_16-16_17	na_D339N ha_I422V ha_G500E ha_N187K	0.348 0.288 0.288 0.296	422 500 187	339
15_16-16_17	ha_T151K na_I176M ha_G495E na_N329S na_P386S	0.12 0.116 0.1 0.176 0.068	151 495	176 329 386
15_16-16_17	ha_T147K ha_R277Q ha_R158K	0.272 0.24 0.228	147 277 158
15_16-16_17	ha_H327Q ha_K108R	0.204 0.176	327 108
15_16-16_17	ha_Q213R ha_I74V	0.072 0.116	213 74
16_17-17_18	ha_H327Q ha_K108R ha_R158G ha_T151K na_V303I na_P126L na_K220N ha_E78G	0.112 0.16 0.068 0.088 0.156 0.096 0.144 0.096	327 108 158 151 78	303 126 220
16_17-17_18	ha_T147K ha_R277Q ha_R158K	0.328 0.336 0.196	147 277 158
17_18-18_19	ha_A16T na_G346V ha_K98R ha_H72Y ha_N137D	0.116 0.072 0.096 0.08 0.076	16 98 72 137	346
17_18-18_19	ha_M362L na_N161S na_P386S na_D356E ha_A546V	0.364 0.38 0.424 0.356 0.356	362 546	161 386 356
17_18-18_19	na_I307M ha_M478T ha_A228T	0.148 0.132 0.164	478 228	307
17_18-18_19	na_E344K ha_T147K ha_V545I na_S315R ha_V363M ha_S235F	0.076 0.08 0.108 0.092 0.084 0.064	147 545 363 235	344 315
17_18-18_19	ha_R158G ha_E78G	0.06 0.06	158 78
18_19-19_20	ha_K99E na_N465S na_D463N ha_I538M ha_Y110N na_G346D	0.124 0.128 0.128 0.128 0.108 0.112	99 538 110	465 463 346
18_19-19_20	na_T434A ha_H72Y na_G346V ha_K98R ha_N137D na_N47K	0.068 0.06 0.056 0.116 0.06 0.064	72 98 137	434 346 47
18_19-19_20	ha_F209S ha_A154S	0.064 0.068	209 154
18_19-19_20	ha_E500G ha_K223R ha_Q213R	0.248 0.324 0.248	500 223 213
18_19-19_20	ha_S235F ha_V363M	0.14 0.104	235 363
